# Supplementary material for: Indirect Modeling of Post-Prandial Intestinal Lymphatic Uptake of Halofantrine Using PBPK Approaches: Limitations and Implications
Source: Pharmaceutics. 2025 Sep 22;17(9):1228. doi: 10.3390/pharmaceutics17091228 (PMC12473779; doi:10.3390/pharmaceutics17091228)
Supplement: Supplementary file 1 [file pharmaceutics-17-01228-s001.zip]

Archive with 3 entries (3 files):
- Supplementary Files S1 .pdf
- Supplementary Files S2.pdf
- Supplementary Files S3.pdf
